# Supplementary material for: Recommendations for the Clinical Approach to Immune Thrombocytopenia: Spanish ITP Working Group (GEPTI)
Source: J Clin Med. 2023 Oct 10;12(20):6422. doi: 10.3390/jcm12206422 (PMC10607106; doi:10.3390/jcm12206422)
Supplement: Supplementary file 1 [file jcm-12-06422-s001.zip]

Archive with 1 entries (1 files):
- jcm-2621147-supplementary.pdf
